# Supplementary material for: Differential Cytokine and DNA Damage Response of Human Lung Tissue Models to Broad-Beam and Microbeam Radiotherapy
Source: Cells. 2026 Mar 11;15(6):500. doi: 10.3390/cells15060500 (PMC13025839; doi:10.3390/cells15060500)
Supplement: Supplementary file 1 [file cells-15-00500-s001.zip]

Archive with 1 entries (1 files):
- cells-4171278-supplementary.pdf
